# Supplementary material for: Inhibitory Effect of Luteolin on Spike S1 Glycoprotein-Induced Inflammation in THP-1 Cells via the ER Stress-Inducing Calcium/CHOP/MAPK Pathway
Source: Pharmaceuticals (Basel). 2024 Oct 20;17(10):1402. doi: 10.3390/ph17101402 (PMC11509993; doi:10.3390/ph17101402)
Supplement: Supplementary file 1 [file pharmaceuticals-17-01402-s001.zip]

Archive with 1 entries (1 files):
- pharmaceuticals-3202828-supplementary.pdf
